# Supplementary material for: Scoping Review of Available Culinary Nutrition Interventions for People with Neurological Conditions
Source: Nutrients. 2024 Feb 5;16(3):462. doi: 10.3390/nu16030462 (PMC10857153; doi:10.3390/nu16030462)
Supplement: Supplementary file 1 [file nutrients-16-00462-s001.zip]

Archive with 1 entries (1 files):
- nutrients-2788968-supplementary.pdf
